# Supplementary material for: Activation of EP4 receptor limits transition of acute to chronic heart failure in lipoxygenase deficient mice
Source: Theranostics. 2021 Jan 1;11(6):2742–54. doi: 10.7150/thno.51183 (PMC7806484; doi:10.7150/thno.51183)
Supplement: Supplementary file 2 — Supplementary tables. [file thnov11p2742s2.xlsx]

## Sheet: Sheet2
Table S1. Heart miRNA expression in acute and chronic heart failure in WT and 12/15LOX null mice.
	No-MI
	WT			12/15LOX-/-
Symbol	AVG	SEM		AVG	SEM	LOXd0:WTd0	TTest
mmu-let-7a-5p	0.939569	0.988459		1.7038	0.708571	1.81339	0.555199
mmu-let-7b-5p	-0.0268782	0.719458		-0.857706	0.343051	31.9108	0.337409
mmu-let-7c-5p	0.711876	0.834191		0.707933	0.472788	0.994462	0.996853
mmu-let-7d-5p	-0.167811	0.938446		-0.124653	0.802638	0.742815	0.973253
mmu-let-7e-5p	0.253169	0.969189		-0.00778734	0.60661	-0.0307594	0.827044
mmu-let-7f-5p	1.01791	1.23521		1.91214	0.504711	1.87849	0.527691
mmu-miR-100-5p	-3.02568	0.495496		-2.30232	0.489613	0.760925	0.339092
mmu-miR-103-3p	-2.597	0.560276		-4.91132	0.846647	1.89115	0.0628364
mmu-miR-107-3p	-5.02409	0.491118		-5.71644	0.662477	1.13781	0.433329
mmu-miR-10b-5p	-5.50768	1.00965		-4.39141	0.610808	0.797326	0.380689
mmu-miR-122-5p	-10.405	0.807802		-8.24972	0.450379	0.792863	0.0586145
mmu-miR-124-3p	-8.10464	0.597597		-6.88342	0.303971	0.849319	0.118383
mmu-miR-125a-5p	0.694138	0.67917		-1.996	0.498919	-2.87551	0.0187846
mmu-miR-125b-5p	1.17814	0.547439		0.0163191	0.744185	0.0138516	0.255273
mmu-miR-126a-3p	2.21131	0.859601		2.39211	0.288184	1.08176	0.848515
mmu-miR-130a-3p	-3.62072	0.659772		-4.05284	0.41818	1.11935	0.600119
mmu-miR-133a-3p	-1.23781	0.258543		-2.76154	0.235673	2.231	0.00479356
mmu-miR-133b-3p	-1.5017	0.219065		-3.11971	0.295605	2.07746	0.00458012
mmu-miR-140-5p	-5.80538	0.865463		-6.34474	0.626461	1.09291	0.631679
mmu-miR-142a-3p	-5.93429	1.13695		-5.52332	0.300087	0.930746	0.738652
mmu-miR-143-3p	-0.526822	1.14764		-2.33886	0.397828	4.43957	0.18634
mmu-miR-144-3p	-10.2726	1.09195		-8.07538	0.355853	0.786106	0.104245
mmu-miR-145a-5p	0.105421	0.376038		-1.64348	0.79727	-15.5897	0.0944979
mmu-miR-146a-5p	-3.36998	1.02429		-2.28319	0.293121	0.67751	0.347051
mmu-miR-149-5p	-2.32576	0.502384		-4.67288	0.48823	2.00918	0.0154111
mmu-miR-150-5p	-0.591873	0.783492		-1.54991	0.348205	2.61865	0.306561
mmu-miR-155-5p	-4.37214	0.93286		-3.53565	0.501809	0.808676	0.459767
mmu-miR-15b-5p	-3.31215	0.821017		-3.46627	0.301662	1.04653	0.865929
mmu-miR-16-5p	-0.228726	0.94422		0.718149	0.330858	-3.13978	0.380486
mmu-miR-17-5p	-3.98705	0.835727		-6.15144	0.592435	1.54286	0.0790642
mmu-miR-181a-5p	-4.03534	0.415391		-7.12829	0.553288	1.76646	0.00423543
mmu-miR-181b-5p	-4.36635	0.662986		-4.73374	0.473493	1.08414	0.667864
mmu-miR-182-5p	-9.48227	0.455357		-6.29939	0.301004	0.664333	0.00111988
mmu-miR-183-5p	-10.1308	0.634309		-8.11278	0.33842	0.800802	0.0308794
mmu-miR-185-5p	-2.3977	0.997804		-0.747393	0.286475	0.311713	0.163001
mmu-miR-18a-5p	-7.16704	0.590762		-8.05244	0.406397	1.12354	0.263071
mmu-miR-195a-5p	0.202789	0.967164		0.545884	0.4844	2.69188	0.761851
mmu-miR-199a-5p	-6.03332	0.765953		-4.30201	0.255797	0.713042	0.0757373
mmu-miR-1a-3p	3.81909	1.26616		6.08559	0.433977	1.59347	0.14133
mmu-miR-206-3p	-4.28214	1.11517		-3.54301	0.540238	0.827392	0.572651
mmu-miR-208a-3p	-4.80277	1.07275		-5.88181	0.626528	1.22467	0.41846
mmu-miR-208b-3p	-7.62373	0.507664		-8.58917	0.396667	1.12664	0.184651
mmu-miR-21a-5p	-0.511645	1.31494		-1.39619	0.415378	2.72882	0.544942
mmu-miR-210-3p	-6.18587	0.358034		-5.6007	0.446208	0.905403	0.345834
mmu-miR-214-3p	-5.58903	0.834039		-3.01643	0.158693	0.539706	0.0230937
mmu-miR-22-3p	0.136855	0.5946		-1.23132	0.412809	-8.99726	0.107632
mmu-miR-221-3p	-4.44831	0.968275		-4.49419	0.301615	1.01031	0.965383
mmu-miR-222-3p	-4.19187	0.765418		-3.30652	0.314247	0.788792	0.325752
mmu-miR-223-3p	-2.843	0.822877		-3.20797	0.268218	1.12837	0.687944
mmu-miR-224-5p	-8.00053	1.00482		-8.3552	0.459271	1.04433	0.759079
mmu-miR-23a-3p	1.57919	0.936159		-0.337732	0.506247	-0.213864	0.121757
mmu-miR-23b-3p	0.841293	0.937738		-1.46276	0.333803	-1.73871	0.0598778
mmu-miR-24-3p	0.803357	0.797492		-1.43407	0.415207	-1.7851	0.0472577
mmu-miR-25-3p	-3.22206	0.79311		-4.54753	0.466206	1.41137	0.199729
mmu-miR-26a-5p	0.971467	1.10159		1.04036	0.720288	1.07091	0.959956
mmu-miR-26b-5p	1.23764	1.16523		2.90651	0.180664	2.34843	0.206723
mmu-miR-27a-3p	-0.385204	1.01313		0.490902	0.414237	-1.27439	0.453978
mmu-miR-27b-3p	-1.1122	1.28		-1.32111	0.380699	1.18784	0.880819
mmu-miR-29a-3p	-0.570982	0.864013		0.0726356	0.292488	-0.127212	0.506903
mmu-miR-29b-3p	-4.09024	1.24509		-2.69206	0.337257	0.658165	0.320031
mmu-miR-29c-3p	-0.569816	0.951427		-1.37342	0.362988	2.41029	0.460063
mmu-miR-302a-3p	-11.7121	0.485441		-7.30817	0.311381	0.623983	0.000263188
mmu-miR-302b-3p	-13.0497	0.726369		-7.90204	0.35862	0.605534	0.000712174
mmu-miR-30a-5p	1.31428	0.520163		1.80438	0.304796	1.3729	0.447312
mmu-miR-30c-5p	1.63446	0.765662		0.402449	0.523718	0.246227	0.232426
mmu-miR-30d-5p	0.491352	0.562366		1.2027	0.227949	2.44773	0.285522
mmu-miR-30e-5p	1.16996	0.592359		-0.997298	0.363545	-0.852423	0.0206306
mmu-miR-31-5p	-4.96844	0.730931		-3.89299	0.334739	0.783544	0.229455
mmu-miR-320-3p	-3.47203	0.489412		-3.61601	0.408601	1.04147	0.828834
mmu-miR-322-5p	-1.99464	1.13391		-2.3079	0.321164	1.15705	0.799285
mmu-miR-328-3p	-3.65938	0.297455		2.36054	0.480169	-0.645065	4.02332e-05
mmu-miR-342-3p	-3.41745	0.646516		-2.64086	0.351788	0.772758	0.331998
mmu-miR-365-3p	-3.02097	0.748015		-2.36952	0.325831	0.784356	0.455043
mmu-miR-378a-3p	0.951355	0.771763		0.806222	0.361224	0.847447	0.870356
mmu-miR-423-3p	-3.02185	0.615298		-1.48167	0.369283	0.490318	0.0754934
mmu-miR-451a	-3.03166	1.04302		-5.31751	0.434361	1.75399	0.0895094
mmu-miR-486b-5p	-1.93642	0.467496		-4.21059	0.382516	2.17442	0.00934455
mmu-miR-494-3p	-4.28573	0.485714		-6.13722	0.58547	1.43201	0.0508941
mmu-miR-499-5p	-1.38388	1.16974		-3.81619	0.511884	2.75759	0.105445
mmu-miR-7a-5p	-6.47059	0.91143		-4.95304	0.293171	0.765469	0.16405
mmu-miR-92a-3p	-1.99207	0.725491		-2.60167	0.448229	1.30601	0.501564
mmu-miR-93-5p	-4.83684	0.704889		-5.53679	0.281244	1.14471	0.391954
mmu-miR-98-5p	-4.8554	1.22382		-4.05413	0.594148	0.834972	0.577353
mmu-miR-99a-5p	-0.932265	0.446176		-1.86745	0.35114	2.00313	0.150638
	MI-d1
	WT			12/15LOX-/-
Symbol	AVG	SEM		AVG	SEM	LOXd1/WT d1	TTEST
mmu-let-7a-5p	0.305819	0.0127832		1.08583	0.0487877	3.55056	0.000280671
mmu-let-7b-5p	-0.219451	0.244481		0.409532	0.0345401	-1.86617	0.0809358
mmu-let-7c-5p	0.00529724	0.312923		0.392377	0.0837163	74.072	0.308194
mmu-let-7d-5p	-0.350721	0.320534		0.436759	0.0472153	-1.24532	0.0897229
mmu-let-7e-5p	-0.199471	0.302439		0.419573	0.0732276	-2.10343	0.131126
mmu-let-7f-5p	-0.00404271	0.387381		-0.156146	0.0994527	38.624	0.726291
mmu-miR-100-5p	-1.16619	0.179214		0.898549	0.0798802	-0.770502	0.000381567
mmu-miR-103-3p	-1.05392	0.205112		-0.526862	0.115133	0.499905	0.078319
mmu-miR-107-3p	-1.99064	0.181128		-1.77279	0.0926664	0.890565	0.338671
mmu-miR-10b-5p	-1.70791	0.295731		-0.280109	0.115187	0.164007	0.0115487
mmu-miR-122-5p	-3.16257	0.333436		-1.21765	0.094546	0.385018	0.00743297
mmu-miR-124-3p	-2.59652	0.0404868		-1.08975	0.10293	0.419697	0.000194387
mmu-miR-125a-5p	0.157388	0.0765982		0.41158	0.0863924	2.61507	0.0705929
mmu-miR-125b-5p	0.103775	0.0597415		-0.0342199	0.124245	-0.329751	0.369599
mmu-miR-126a-3p	0.59846	0.322357		0.630147	0.0693465	1.05295	0.929021
mmu-miR-130a-3p	-1.27287	0.266879		-0.171056	0.0260744	0.134386	0.025167
mmu-miR-133a-3p	-0.534595	0.0680652		-0.279088	0.0841462	0.522055	0.0580572
mmu-miR-133b-3p	-0.63837	0.0634489		-0.0598552	0.0800784	0.0937625	0.00154916
mmu-miR-140-5p	-1.99032	0.282913		-0.511025	0.0897607	0.256754	0.00994284
mmu-miR-142a-3p	-1.3145	0.373609		-0.000395193	0.0721367	0.000300641	0.0365216
mmu-miR-143-3p	-0.410664	0.327902		0.206991	0.154782	-0.50404	0.159099
mmu-miR-144-3p	-2.67199	0.0400065		-2.3321	0.0276172	0.872795	0.000707596
mmu-miR-145a-5p	-0.0517517	0.0735313		0.296592	0.0653946	-5.73105	0.0124981
mmu-miR-146a-5p	-1.30276	0.280928		-1.06441	0.0345503	0.817043	0.45991
mmu-miR-149-5p	-1.07919	0.0476514		-0.536045	0.0775006	0.496709	0.00190797
mmu-miR-150-5p	-0.199446	0.0870647		-0.254727	0.0891468	1.27717	0.672867
mmu-miR-155-5p	-1.71966	0.339245		0.546787	0.0755923	-0.317962	0.00544777
mmu-miR-15b-5p	-0.991221	0.27465		-0.711352	0.0728655	0.717652	0.389102
mmu-miR-16-5p	-0.128675	0.313323		-0.0513812	0.0972828	0.399311	0.826623
mmu-miR-17-5p	-1.26413	0.307611		-0.73717	0.205831	0.583143	0.211262
mmu-miR-181a-5p	-1.34363	0.136597		-0.67211	0.087499	0.500219	0.00860223
mmu-miR-181b-5p	-1.67772	0.19274		-0.110586	0.0274515	0.0659147	0.00345887
mmu-miR-182-5p	-3.28863	0.417434		-0.217712	0.0990599	0.0662016	0.003907
mmu-miR-183-5p	-3.05394	0.164444		-1.49883	0.115147	0.490785	0.000412286
mmu-miR-185-5p	-1.12626	0.224209		-0.23979	0.167357	0.212908	0.0215239
mmu-miR-18a-5p	-2.32765	0.323869		-1.89092	0.0140147	0.812373	0.270321
mmu-miR-195a-5p	0.374336	0.0201761		-0.00126074	0.0856984	-0.00336794	0.0190927
mmu-miR-199a-5p	-1.84055	0.281594		-1.33105	0.161388	0.723181	0.17993
mmu-miR-1a-3p	0.940591	0.384698		1.95726	0.164477	2.08089	0.0710214
mmu-miR-206-3p	-1.84518	0.309421		-0.771134	0.136457	0.417919	0.0322508
mmu-miR-208a-3p	-1.8374	0.292391		-2.07196	0.126294	1.12766	0.501545
mmu-miR-208b-3p	-2.40785	0.118654		-1.70714	0.125502	0.708991	0.00671651
mmu-miR-21a-5p	-0.128043	0.417023		0.915023	0.122872	-7.14623	0.0832641
mmu-miR-210-3p	-1.65151	0.106296		0.0165656	0.0773641	-0.0100306	2.85052e-05
mmu-miR-214-3p	-1.69595	0.166355		-0.767857	0.0210321	0.452759	0.0106902
mmu-miR-22-3p	-0.14252	0.226158		-0.638471	0.165584	4.47986	0.131728
mmu-miR-221-3p	-1.78458	0.209696		-0.610041	0.0888128	0.34184	0.00651812
mmu-miR-222-3p	-1.50854	0.204544		-0.716802	0.142786	0.475164	0.0224236
mmu-miR-223-3p	-0.177693	0.0527581		0.783729	0.0416942	-4.41058	1.11492e-05
mmu-miR-224-5p	-2.62309	0.332628		-1.66589	0.07068	0.635089	0.0606553
mmu-miR-23a-3p	0.230912	0.28369		0.579501	0.0811506	2.50962	0.311693
mmu-miR-23b-3p	-0.213156	0.233219		0.209763	0.0994877	-0.984078	0.169646
mmu-miR-24-3p	0.15588	0.268704		0.0730184	0.055776	0.468427	0.78096
mmu-miR-25-3p	-1.14189	0.253526		-0.978898	0.0346775	0.857264	0.567925
mmu-miR-26a-5p	-0.0352522	0.325143		0.452669	0.0599233	-12.8409	0.230883
mmu-miR-26b-5p	0.111327	0.381498		0.492997	0.0863431	4.42837	0.395043
mmu-miR-27a-3p	-0.248935	0.325165		-0.177176	0.0964706	0.711735	0.844102
mmu-miR-27b-3p	-0.497862	0.300794		-0.20828	0.0947004	0.418348	0.415932
mmu-miR-29a-3p	-0.325838	0.285142		0.422763	0.149513	-1.29747	0.0729756
mmu-miR-29b-3p	-1.5594	0.35613		-0.377387	0.0529034	0.242008	0.0435162
mmu-miR-29c-3p	-0.0364019	0.0620045		0.425715	0.16963	-11.6949	0.0661497
mmu-miR-302a-3p	-3.34548	0.0390039		-0.662526	0.0712117	0.198036	1.06679e-06
mmu-miR-302b-3p	-4.04164	0.185538		-0.949797	0.0781843	0.235003	9.93359e-05
mmu-miR-30a-5p	0.154197	0.171885		-0.0464969	0.053496	-0.301542	0.334181
mmu-miR-30c-5p	0.1915	0.28476		0.1095	0.0917939	0.571799	0.798956
mmu-miR-30d-5p	-0.178044	0.105046		0.554822	0.518475	-3.11621	0.253497
mmu-miR-30e-5p	-0.389566	0.416449		0.0838068	0.0813669	-0.215129	0.340678
mmu-miR-31-5p	-1.91132	0.160684		-1.20882	0.0722836	0.632453	0.0150479
mmu-miR-320-3p	-1.22873	0.0643745		-0.345555	0.0443191	0.281229	6.38718e-05
mmu-miR-322-5p	-0.721337	0.377141		-0.502184	0.0796626	0.696185	0.606417
mmu-miR-328-3p	-1.26267	0.0398421		2.48411	0.076886	-1.96735	4.50014e-07
mmu-miR-342-3p	-2.11131	0.937616		0.867911	0.0828956	-0.411077	0.0496041
mmu-miR-365-3p	-0.959212	0.0578362		-0.639637	0.114423	0.666836	0.0611691
mmu-miR-378a-3p	-0.0210877	0.228255		0.131829	0.0685754	-6.25144	0.560317
mmu-miR-423-3p	-1.13503	0.0730296		-0.563252	0.107618	0.496242	0.00620495
mmu-miR-451a	-0.358524	0.267075		-0.445971	0.0718304	1.24391	0.770135
mmu-miR-486b-5p	-0.830928	0.0593259		-0.358436	0.0820648	0.431369	0.00439119
mmu-miR-494-3p	-1.45236	0.111483		-0.891424	0.0918038	0.613777	0.00872558
mmu-miR-499-5p	-0.738697	0.350265		-0.998331	0.0831521	1.35148	0.518036
mmu-miR-7a-5p	-1.92572	0.294377		-1.08166	0.0312198	0.561688	0.0633548
mmu-miR-92a-3p	-0.815633	0.0643378		0.201416	0.0753527	-0.246944	5.81641e-05
mmu-miR-93-5p	-1.50715	0.250185		-0.985761	0.064989	0.654057	0.126143
mmu-miR-98-5p	-1.96397	0.388811		-0.430191	0.0453523	0.219041	0.0281509
mmu-miR-99a-5p	-0.530949	0.189147		-0.695903	0.058954	1.31068	0.45703
	MI-d5
	WT			12/15LOX-/-
Symbol	AVG	SEM		AVG	SEM	LOXd5/WTd5	TTEST
mmu-let-7a-5p	-0.927437	0.803815		5.89669	0.0829127	-6.35805	0.00321694
mmu-let-7b-5p	-1.96225	0.617967		9.29897	0.365052	-4.73893	2.35608e-05
mmu-let-7c-5p	-1.12135	0.81277		10.9958	0.233763	-9.80588	0.000315779
mmu-let-7d-5p	-2.45879	0.77341		3.91899	0.138411	-1.59387	0.0031013
mmu-let-7e-5p	-1.38047	0.804691		8.90844	0.100455	-6.4532	0.000906129
mmu-let-7f-5p	-0.724033	1.0323		10.176	0.0598564	-14.0546	0.00177027
mmu-miR-100-5p	-5.66924	0.544853		7.33101	0.0676791	-1.29312	0.000134023
mmu-miR-103-3p	-4.64066	0.846212		5.05332	0.109192	-1.08892	0.00125537
mmu-miR-107-3p	-10.9829	2.37861		2.06297	0.278998	-0.187835	0.011318
mmu-miR-10b-5p	-7.15792	1.07372		2.77554	0.523343	-0.387758	0.000788331
mmu-miR-122-5p	-12.4617	0.446447		0.632273	0.408281	-0.0507373	6.9051e-07
mmu-miR-124-3p	-11.9667	2.1187		1.17207	0.492014	-0.0979447	0.00674382
mmu-miR-125a-5p	-1.42532	0.324815		7.72803	0.162343	-5.42196	6.15567e-06
mmu-miR-125b-5p	-0.805053	0.389494		3.97117	0.156782	-4.93281	0.000366233
mmu-miR-126a-3p	-0.411389	0.803133		5.358	0.530452	-13.0242	0.00161886
mmu-miR-130a-3p	-6.18667	0.718267		4.38105	0.154901	-0.708143	0.000448545
mmu-miR-133a-3p	-5.32658	0.813791		2.6206	0.209079	-0.491986	0.00148301
mmu-miR-133b-3p	-8.27349	2.93156		1.81106	0.203429	-0.2189	0.04088
mmu-miR-140-5p	-6.6398	0.974227		3.06719	0.354356	-0.46194	0.000944995
mmu-miR-142a-3p	-4.47871	1.31725		4.57935	0.160998	-1.02247	0.00585252
mmu-miR-143-3p	-3.77966	0.895529		1.22891	0.323627	-0.325138	0.00735782
mmu-miR-144-3p	-11.9607	1.28001		-1.02377	0.375854	0.0855947	0.00206561
mmu-miR-145a-5p	-2.7481	0.310329		3.58731	0.249437	-1.30538	5.79176e-06
mmu-miR-146a-5p	-5.57627	0.630404		0.90872	0.0925317	-0.162962	0.00168168
mmu-miR-149-5p	-6.39513	0.649819		1.84031	0.62515	-0.287767	9.77332e-05
mmu-miR-150-5p	-3.44884	0.503947		3.81723	0.168925	-1.10682	0.000280762
mmu-miR-155-5p	-5.76392	0.829814		6.6977	0.251061	-1.162	0.000286405
mmu-miR-15b-5p	-3.58548	1.01736		5.06187	0.435822	-1.41177	0.00135476
mmu-miR-16-5p	-1.53225	1.05433		8.58854	0.619307	-5.60518	0.000485858
mmu-miR-17-5p	-4.93437	1.03284		3.6477	0.507747	-0.739244	0.00121012
mmu-miR-181a-5p	-6.02437	0.507379		1.82273	0.868634	-0.30256	0.000646324
mmu-miR-181b-5p	-6.02451	0.507966		4.25941	0.443805	-0.707013	5.85305e-06
mmu-miR-182-5p	-9.86812	0.349761		3.99981	0.110324	-0.405327	8.4004e-06
mmu-miR-183-5p	-10.5858	0.33432		2.607	0.186226	-0.246274	7.84499e-07
mmu-miR-185-5p	-5.84348	0.588767		1.16735	0.125603	-0.19977	0.000894363
mmu-miR-18a-5p	-7.36485	1.49856		0.834479	0.343694	-0.113306	0.00994642
mmu-miR-195a-5p	-1.39768	0.924476		6.24116	1.90816	-4.46536	0.0197982
mmu-miR-199a-5p	-5.58935	0.784429		2.61104	1.01242	-0.467145	0.00086711
mmu-miR-1a-3p	0.488359	0.935936		3.86962	2.05314	7.92371	0.205123
mmu-miR-206-3p	-7.99095	0.693722		2.92622	1.08668	-0.366192	0.000343146
mmu-miR-208a-3p	-8.72112	0.272214		2.90286	0.0556859	-0.332854	1.48945e-05
mmu-miR-208b-3p	-10.3491	0.731284		-0.142307	0.661526	0.0137507	5.06865e-05
mmu-miR-21a-5p	2.05355	1.13194		10.1727	0.438613	4.95372	0.0028926
mmu-miR-210-3p	-6.24402	0.39264		4.132	0.342267	-0.661753	1.25017e-06
mmu-miR-214-3p	-3.15767	0.419849		6.06757	0.143091	-1.92153	5.86721e-05
mmu-miR-22-3p	-2.90351	0.762144		7.59906	0.344674	-2.6172	0.000178685
mmu-miR-221-3p	-5.81137	0.756594		5.14782	0.203719	-0.885819	0.000379085
mmu-miR-222-3p	-4.44997	0.4837		4.93292	0.233315	-1.10853	3.55352e-05
mmu-miR-223-3p	-2.46762	1.13288		7.01417	0.535085	-2.84248	0.00124737
mmu-miR-224-5p	-6.49878	0.819458		0.66298	0.512614	-0.102016	0.000683314
mmu-miR-23a-3p	-0.501908	0.63859		8.78783	0.215548	-17.5088	0.000268634
mmu-miR-23b-3p	-1.61052	0.600332		4.81887	0.191588	-2.99212	0.000869589
mmu-miR-24-3p	-1.4603	0.695568		8.039	0.0335149	-5.50503	0.000832154
mmu-miR-25-3p	-4.72223	0.84719		3.25332	0.401793	-0.688937	0.000769228
mmu-miR-26a-5p	-1.70431	0.7542		7.60906	0.0636804	-4.4646	0.00107904
mmu-miR-26b-5p	-1.26412	0.983236		8.90089	0.113622	-7.0412	0.00175455
mmu-miR-27a-3p	-2.77873	0.918915		6.62828	0.217641	-2.38536	0.00135319
mmu-miR-27b-3p	-2.55804	0.534655		7.12166	0.0656713	-2.78403	0.000314252
mmu-miR-29a-3p	-3.31188	0.905146		4.12003	0.929786	-1.24401	0.00123236
mmu-miR-29b-3p	-7.29252	0.717552		2.51774	0.35368	-0.345249	0.000148762
mmu-miR-29c-3p	-3.2839	0.852512		4.28433	1.49437	-1.30465	0.00785605
mmu-miR-302a-3p	-12.3838	0.793261		1.813	0.138644	-0.146401	0.00027837
mmu-miR-302b-3p	-16.1341	0.35896		1.39955	0.240069	-0.086745	1.92356e-05
mmu-miR-30a-5p	-2.28803	0.400321		5.35663	0.421172	-2.34115	1.21419e-05
mmu-miR-30c-5p	-2.17375	0.558711		7.08852	0.751131	-3.26097	9.94445e-05
mmu-miR-30d-5p	-2.48832	0.232877		4.41564	0.46314	-1.77455	9.71731e-05
mmu-miR-30e-5p	-2.44612	0.434958		5.22465	0.243582	-2.13589	3.28603e-05
mmu-miR-31-5p	-5.23577	0.737265		3.15083	0.572029	-0.601788	0.00014813
mmu-miR-320-3p	-5.23565	0.367916		4.58827	1.16762	-0.876352	0.00203837
mmu-miR-322-5p	-3.73764	0.929384		4.50963	1.3019	-1.20655	0.0028334
mmu-miR-328-3p	-6.28405	0.54544		12.6797	0.0296971	-2.01776	5.01408e-05
mmu-miR-342-3p	-4.45192	0.453117		7.13771	0.156791	-1.60329	3.23502e-05
mmu-miR-365-3p	-4.92898	0.68083		3.31926	0.452597	-0.673418	0.000128053
mmu-miR-378a-3p	-3.71603	0.350541		4.23443	1.75343	-1.1395	0.0179738
mmu-miR-423-3p	-4.22616	0.909063		3.04858	0.670771	-0.72136	0.00092115
mmu-miR-451a	-4.08093	1.44632		4.30973	0.346004	-1.05607	0.00818547
mmu-miR-486b-5p	-5.1185	0.565033		2.02014	0.108468	-0.394675	0.000791602
mmu-miR-494-3p	-4.12121	0.502346		1.99386	0.117561	-0.483804	0.000776981
mmu-miR-499-5p	-6.2403	0.581865		-0.160292	0.1666	0.0256867	0.00107122
mmu-miR-7a-5p	-5.4596	0.954265		4.26648	0.0886874	-0.781463	0.00189304
mmu-miR-92a-3p	-3.39547	0.126898		7.14598	0.226188	-2.10456	3.44748e-07
mmu-miR-93-5p	-5.92683	0.7565		0.894675	0.321303	-0.150953	0.00109247
mmu-miR-98-5p	-6.59325	1.19417		2.81304	0.262315	-0.426654	0.00327673
mmu-miR-99a-5p	-3.73132	0.457496		4.27706	0.0687975	-1.14626	0.000323057
	MI-d28
	WT			12/15LOX-/-
Symbol	AVG	SEM		AVG	SEM	LOX28/WTd28	TTEST
mmu-let-7a-5p	5.37134	0.399038		1.77531	0.317151	0.330515	0.000504592
mmu-let-7b-5p	4.94553	0.426822		0.600347	0.175427	0.121392	0.000721584
mmu-let-7c-5p	6.30317	0.333431		1.69541	0.292804	0.268977	5.19238e-05
mmu-let-7d-5p	4.86928	0.556185		1.08686	0.492743	0.223207	0.0023399
mmu-let-7e-5p	3.8565	0.283719		1.32184	0.336457	0.342756	0.0013167
mmu-let-7f-5p	4.87355	0.739056		2.41098	0.537419	0.494708	0.0392139
mmu-miR-100-5p	0.861195	0.538372		-1.71414	0.141397	-1.99041	0.0142501
mmu-miR-103-3p	-0.140925	0.589638		-2.11398	0.207808	15.0007	0.0377514
mmu-miR-107-3p	-4.04417	0.701968		-5.02918	0.225005	1.24356	0.259466
mmu-miR-10b-5p	-0.105831	0.231119		-4.12854	0.5356	39.0106	0.00215557
mmu-miR-122-5p	-4.60623	0.164364		-8.95321	0.245796	1.94372	1.85566e-05
mmu-miR-124-3p	-3.32878	0.242883		-8.04468	0.376743	2.41671	0.000115502
mmu-miR-125a-5p	4.99207	0.487192		0.445971	0.380177	0.0893359	0.000420035
mmu-miR-125b-5p	4.30435	0.437449		2.00406	0.317567	0.46559	0.00657497
mmu-miR-126a-3p	3.48193	0.612591		2.11635	0.548735	0.607808	0.148487
mmu-miR-130a-3p	1.02924	0.43183		-2.81292	0.361255	-2.73301	0.00055345
mmu-miR-133a-3p	-0.941152	0.368477		-1.17715	0.538756	1.25075	0.731644
mmu-miR-133b-3p	-1.94589	0.504594		-1.50291	0.585087	0.77235	0.587672
mmu-miR-140-5p	-0.0762714	0.377862		-4.44175	0.210043	58.2361	0.000232937
mmu-miR-142a-3p	-0.0586487	0.254968		-4.96168	0.215052	84.6	7.85591e-06
mmu-miR-143-3p	0.0126153	0.279201		-0.227462	0.547491	-18.0307	0.714008
mmu-miR-144-3p	-4.96146	0.225754		-9.35287	0.203141	1.8851	7.50594e-06
mmu-miR-145a-5p	1.16182	0.263395		-0.0555628	0.527583	-0.0478239	0.101431
mmu-miR-146a-5p	1.22838	0.208109		-3.37187	0.512066	-2.74497	0.0011833
mmu-miR-149-5p	-1.95041	0.177148		-3.24431	0.416562	1.6634	0.0453267
mmu-miR-150-5p	1.11843	0.399468		-1.72903	0.464525	-1.54594	0.00371943
mmu-miR-155-5p	2.45226	0.339285		-2.50539	0.13701	-1.02167	0.000184672
mmu-miR-15b-5p	1.41499	0.454771		-2.27298	0.273964	-1.60636	0.00101037
mmu-miR-16-5p	1.75471	0.670285		0.368035	0.38459	0.209742	0.135373
mmu-miR-17-5p	-1.44633	0.338947		-3.82899	0.405322	2.64738	0.00438413
mmu-miR-181a-5p	-1.03461	0.270517		-4.10375	0.320424	3.96647	0.000377192
mmu-miR-181b-5p	0.957111	0.292959		-3.3685	0.168381	-3.51944	6.93585e-05
mmu-miR-182-5p	0.351405	0.261025		-6.03761	0.37723	-17.1813	2.1223e-05
mmu-miR-183-5p	-4.52764	0.329896		-8.11183	0.335277	1.79162	0.000266603
mmu-miR-185-5p	-1.58589	0.187375		-2.78827	0.579022	1.75818	0.12675
mmu-miR-18a-5p	-3.60084	0.452277		-7.87072	0.396121	2.1858	0.00042256
mmu-miR-195a-5p	1.79444	0.21596		1.01028	0.456026	0.563004	0.190492
mmu-miR-199a-5p	-1.86502	0.227826		-2.58455	0.537789	1.3858	0.284769
mmu-miR-1a-3p	4.30094	0.315677		5.15324	0.795159	1.19817	0.376552
mmu-miR-206-3p	-2.76506	0.386519		-4.55422	0.480452	1.64706	0.0287242
mmu-miR-208a-3p	-6.70585	0.187381		-4.85127	0.928016	0.723438	0.138065
mmu-miR-208b-3p	-3.58504	0.182359		-5.27346	0.27589	1.47096	0.00335256
mmu-miR-21a-5p	6.98242	0.327023		3.3361	0.208817	0.477786	0.000207267
mmu-miR-210-3p	0.277474	0.330112		-4.48945	0.277405	-16.1797	3.96664e-05
mmu-miR-214-3p	2.3104	0.37577		-3.03528	0.171109	-1.31375	0.0001542
mmu-miR-22-3p	0.325383	0.304652		0.0884521	0.429132	0.27184	0.670032
mmu-miR-221-3p	-1.01376	0.101403		-3.77251	0.430699	3.72129	0.00606257
mmu-miR-222-3p	1.45216	0.457098		-3.56006	0.17921	-2.45157	0.000588888
mmu-miR-223-3p	3.1585	0.329545		-1.89235	0.15412	-0.599128	0.000105588
mmu-miR-224-5p	0.104532	0.240678		-5.17862	0.18321	-49.5409	4.2266e-06
mmu-miR-23a-3p	5.59174	0.375724		2.64744	0.388035	0.473456	0.0015911
mmu-miR-23b-3p	4.26976	0.303999		1.78533	0.459838	0.418135	0.00577881
mmu-miR-24-3p	2.17634	0.2207		1.68631	0.509731	0.774838	0.426504
mmu-miR-25-3p	1.02693	0.367288		-3.09777	0.464207	-3.01653	0.000542336
mmu-miR-26a-5p	3.97583	0.210673		1.85899	0.396824	0.467573	0.00664816
mmu-miR-26b-5p	4.37758	0.402404		2.12732	0.408152	0.485958	0.00775114
mmu-miR-27a-3p	2.08844	0.19811		0.143252	0.369457	0.068593	0.00695561
mmu-miR-27b-3p	0.303275	0.169498		-0.138098	0.267812	-0.455354	0.22172
mmu-miR-29a-3p	2.70729	0.517574		-0.253235	0.396113	-0.0935384	0.00462466
mmu-miR-29b-3p	2.00835	0.163547		-1.16852	0.65055	-0.581831	0.0135923
mmu-miR-29c-3p	-0.118147	0.292878		-0.19272	0.484251	1.63118	0.900369
mmu-miR-302a-3p	-1.79209	0.258188		-7.19398	0.266973	4.0143	6.68645e-06
mmu-miR-302b-3p	-2.91235	0.225819		-6.92649	0.422031	2.37832	0.000595271
mmu-miR-30a-5p	1.19947	0.222303		0.21549	0.499154	0.179654	0.143593
mmu-miR-30c-5p	2.38926	0.228072		1.13338	0.712897	0.474363	0.176383
mmu-miR-30d-5p	0.112856	0.245915		-0.799636	0.560841	-7.08547	0.208559
mmu-miR-30e-5p	0.290767	0.283289		0.0965369	0.556782	0.332007	0.769876
mmu-miR-31-5p	1.35853	0.334867		-3.42197	0.260181	-2.51888	4.35008e-05
mmu-miR-320-3p	1.4518	0.430354		-2.8216	0.192197	-1.94352	0.000689186
mmu-miR-322-5p	-0.397854	0.539038		-1.6098	0.537472	4.04621	0.162461
mmu-miR-328-3p	8.4446	0.171859		3.32939	0.309487	0.394262	4.55627e-05
mmu-miR-342-3p	2.82243	0.242975		-2.4586	0.155453	-0.871093	7.49568e-06
mmu-miR-365-3p	-1.50127	0.0945338		-3.14879	0.468763	2.09742	0.0363997
mmu-miR-378a-3p	2.07222	0.335106		0.512208	0.376929	0.247178	0.021683
mmu-miR-423-3p	-1.88976	0.250115		-4.00743	0.46721	2.12061	0.0123183
mmu-miR-451a	-1.77906	0.342117		-3.62512	0.558607	2.03766	0.0374137
mmu-miR-486b-5p	-2.69173	0.17251		-3.00694	0.347267	1.1171	0.458016
mmu-miR-494-3p	-2.84617	0.352975		-4.54412	0.888317	1.59657	0.151707
mmu-miR-499-5p	-3.85107	0.368345		-2.71142	0.760307	0.70407	0.243518
mmu-miR-7a-5p	-2.77552	0.166172		-5.59132	0.11916	2.01451	1.95096e-05
mmu-miR-92a-3p	1.7129	0.39303		-1.83137	0.290517	-1.06916	0.000505869
mmu-miR-93-5p	-1.3684	0.148694		-4.46522	0.429964	3.2631	0.00319166
mmu-miR-98-5p	-1.4355	0.377843		-3.35841	0.289902	2.33954	0.00780451
mmu-miR-99a-5p	0.217582	0.301558		-0.865615	0.713928	-3.97834	0.234121
	MI-d56
	WT			12/15LOX-/-
Symbol	AVG	SEM		AVG	SEM	LOXd28/WTd28	TTEST
mmu-let-7a-5p	-0.156004	0.254535		5.08404	0.218385	-32.5892	5.30408e-06
mmu-let-7b-5p	0.747917	0.240233		4.58105	0.418128	6.12508	0.000620834
mmu-let-7c-5p	1.01811	0.497575		5.42604	0.293724	5.32952	0.000695175
mmu-let-7d-5p	0.929686	0.324633		4.07258	0.430638	4.38059	0.00144955
mmu-let-7e-5p	-1.26536	0.128403		3.63516	0.272016	-2.87282	5.21486e-05
mmu-let-7f-5p	-0.403286	0.247876		4.87154	0.152149	-12.0796	9.69613e-06
mmu-miR-100-5p	-3.16327	0.3127		-0.756026	0.306839	0.239001	0.0015241
mmu-miR-103-3p	-3.07082	0.137059		0.546914	0.318534	-0.1781	0.000433518
mmu-miR-107-3p	-6.1515	0.28107		-2.958	0.438735	0.480858	0.00155582
mmu-miR-10b-5p	-6.06721	0.226755		-2.73114	0.206322	0.450148	3.78648e-05
mmu-miR-122-5p	-10.0957	0.156248		-7.24265	0.5403	0.717398	0.0100938
mmu-miR-124-3p	-8.84448	0.336658		-5.23202	0.378956	0.591557	0.000408519
mmu-miR-125a-5p	0.020109	0.0806884		3.18531	0.343683	158.402	0.00191683
mmu-miR-125b-5p	1.04475	0.493527		4.61682	0.458809	4.41905	0.00185848
mmu-miR-126a-3p	0.430625	0.134102		4.34031	0.601335	10.0791	0.00592469
mmu-miR-130a-3p	-3.2463	0.288005		0.0845826	0.220383	-0.0260551	0.000136566
mmu-miR-133a-3p	-3.20778	0.352891		-1.53608	0.354333	0.47886	0.015557
mmu-miR-133b-3p	-2.8239	0.221057		-1.85265	1.49632	0.656062	0.564727
mmu-miR-140-5p	-4.96283	0.302692		-1.77378	0.340712	0.357413	0.000450668
mmu-miR-142a-3p	-5.89448	0.266377		-4.02251	0.138681	0.68242	0.00223392
mmu-miR-143-3p	-1.23695	0.149411		2.70976	0.334024	-2.19067	0.00034214
mmu-miR-144-3p	-10.0162	0.150092		-7.53467	0.419225	0.752251	0.00610523
mmu-miR-145a-5p	-1.05276	0.119775		1.87183	0.0799324	-1.77802	3.54302e-06
mmu-miR-146a-5p	-3.43055	0.15436		-0.237696	0.10194	0.069288	8.63581e-06
mmu-miR-149-5p	-4.32061	0.156432		-1.17981	0.311276	0.273066	0.000518881
mmu-miR-150-5p	-2.34785	0.0905088		0.5495	0.119017	-0.234043	2.39236e-06
mmu-miR-155-5p	-3.66488	0.207695		-0.478509	0.471961	0.130566	0.00315882
mmu-miR-15b-5p	-2.91745	0.229376		0.60095	0.207167	-0.205985	2.95644e-05
mmu-miR-16-5p	-0.158119	0.240949		2.90049	0.160898	-18.3437	0.000100487
mmu-miR-17-5p	-4.83464	0.0754562		-1.03421	0.417961	0.213916	0.00228661
mmu-miR-181a-5p	-4.54041	0.1249		-3.26564	1.17389	0.719239	0.357704
mmu-miR-181b-5p	-4.05331	0.0536889		-1.32156	0.208371	0.326044	0.000556639
mmu-miR-182-5p	-6.88307	0.195951		-4.06131	0.336836	0.590044	0.000913199
mmu-miR-183-5p	-8.1729	0.198465		-5.98941	0.211475	0.732838	0.000289965
mmu-miR-185-5p	-3.29141	0.150374		1.0568	0.183443	-0.321078	2.43232e-06
mmu-miR-18a-5p	-8.58981	0.110925		-6.11905	0.330407	0.712361	0.00288055
mmu-miR-195a-5p	-0.296955	0.290165		3.53699	0.192698	-11.9109	8.30402e-05
mmu-miR-199a-5p	-3.59278	0.428337		-1.52378	0.266201	0.424121	0.00926643
mmu-miR-1a-3p	1.74043	0.361998		7.7463	0.226517	4.4508	3.09857e-05
mmu-miR-206-3p	-7.24035	0.309089		-2.64352	0.159917	0.365109	9.05641e-05
mmu-miR-208a-3p	-8.10274	0.276374		-3.64034	0.400795	0.449273	0.000184711
mmu-miR-208b-3p	-5.36846	0.319641		-2.20264	0.16334	0.410294	0.000544015
mmu-miR-21a-5p	1.78305	0.281772		4.07991	0.565436	2.28816	0.0186754
mmu-miR-210-3p	-4.53945	0.201465		-2.42743	0.505165	0.534741	0.018386
mmu-miR-214-3p	-3.08374	0.220771		0.0795395	0.308246	-0.0257932	0.000267574
mmu-miR-22-3p	-0.978176	0.0578194		1.81937	0.597603	-1.85996	0.0178999
mmu-miR-221-3p	-4.28799	0.200425		-1.64533	0.442735	0.383707	0.00488601
mmu-miR-222-3p	-3.92732	0.188242		-0.462421	0.320363	0.117745	0.000280339
mmu-miR-223-3p	-3.37761	0.394877		-0.619288	0.41172	0.183351	0.00290895
mmu-miR-224-5p	-5.51879	0.264968		-2.76991	0.199919	0.501906	0.000243828
mmu-miR-23a-3p	1.63063	0.0525485		5.338	0.0752417	3.27358	7.14053e-08
mmu-miR-23b-3p	0.940862	0.131374		4.23333	0.36506	4.49942	0.00137633
mmu-miR-24-3p	0.796434	0.124808		4.70016	0.320251	5.90151	0.000398507
mmu-miR-25-3p	-4.02964	0.0380815		-1.26991	0.468753	0.315142	0.00951484
mmu-miR-26a-5p	1.18179	0.108028		4.62076	0.330314	3.90998	0.00093127
mmu-miR-26b-5p	1.28803	0.116752		4.22953	0.282169	3.28373	0.000651143
mmu-miR-27a-3p	-0.835786	0.328059		2.47022	0.236479	-2.95556	0.000291901
mmu-miR-27b-3p	-1.44955	0.239659		2.20785	0.322824	-1.52312	0.000155556
mmu-miR-29a-3p	-1.15205	0.120184		1.60643	0.551101	-1.39441	0.0131944
mmu-miR-29b-3p	-2.15754	0.288642		-0.564512	0.559189	0.261646	0.0578697
mmu-miR-29c-3p	-1.03039	0.112931		1.18513	0.354817	-1.15018	0.00554807
mmu-miR-302a-3p	-8.16883	0.3213		-5.49929	0.391459	0.673204	0.00211011
mmu-miR-302b-3p	-8.44707	0.399125		-6.46554	0.425494	0.765418	0.0146492
mmu-miR-30a-5p	-0.862831	0.083476		2.81046	0.407502	-3.25725	0.00221975
mmu-miR-30c-5p	-0.11357	0.0431398		3.02703	0.271608	-26.6535	0.00114301
mmu-miR-30d-5p	-1.74064	0.143214		2.42359	0.255034	-1.39236	4.65398e-05
mmu-miR-30e-5p	-1.08707	0.108763		2.41767	0.417908	-2.22403	0.0024202
mmu-miR-31-5p	-2.95307	0.252302		0.335971	0.327705	-0.11377	0.000287687
mmu-miR-320-3p	-3.239	0.147516		0.629828	0.196335	-0.194451	7.8521e-06
mmu-miR-322-5p	-3.31163	0.176995		0.361771	0.526426	-0.109243	0.00365195
mmu-miR-328-3p	1.59263	0.428022		4.3771	0.298465	2.74835	0.00250967
mmu-miR-342-3p	-3.63903	0.313431		-0.554317	0.505158	0.152325	0.00347584
mmu-miR-365-3p	-3.91948	0.178851		-1.45237	0.308961	0.370552	0.00113787
mmu-miR-378a-3p	-0.707235	0.124925		3.5128	0.509183	-4.96694	0.00261728
mmu-miR-423-3p	-5.06526	0.328394		-1.7626	0.320047	0.347978	0.000363765
mmu-miR-451a	-3.80841	0.324613		-1.63519	0.179149	0.429364	0.00256842
mmu-miR-486b-5p	-4.13726	0.167822		-0.72771	0.447371	0.175892	0.00240582
mmu-miR-494-3p	-4.57188	0.102033		-3.22271	0.240879	0.704899	0.00651802
mmu-miR-499-5p	-4.92488	0.308835		-0.683182	0.602665	0.138721	0.00226065
mmu-miR-7a-5p	-7.16137	0.374942		-2.95786	0.0970691	0.41303	0.000933146
mmu-miR-92a-3p	-1.20732	0.321244		-0.332052	0.511313	0.275032	0.206338
mmu-miR-93-5p	-5.42077	0.138977		-1.85746	0.465099	0.342656	0.00293674
mmu-miR-98-5p	-4.17246	0.305725		-1.1026	0.171899	0.264255	0.000428055
mmu-miR-99a-5p	-1.22531	0.252939		1.566	0.473651	-1.27805	0.00446304
